# Supplementary material for: aenmd: annotating escape from nonsense-mediated decay for transcripts with protein-truncating variants
Source: Bioinformatics. 2023 Sep 9;39(9):btad556. doi: 10.1093/bioinformatics/btad556 (PMC10534055; doi:10.1093/bioinformatics/btad556)
Supplement: btad556_Supplementary_Data [file btad556_supplementary_data.zip]

Archive with 2 entries (2 files):
- aemnd_supplement-text_submission.pdf
- aenmd_supplement_submission.xlsx
